# Supplementary material for: Leptospira seroprevalence and associated risk factors among cattle in Bor County, South Sudan
Source: PLoS One. 2025 Jun 6;20(6):e0325492. doi: 10.1371/journal.pone.0325492 (PMC12143547; doi:10.1371/journal.pone.0325492)
Supplement: S2 Text — (XLSX) [file pone.0325492.s002.xlsx]

## Sheet: Combined
ID	HID	Cattle_ID	Sejroe	Icterohaemorrhagiae	Pomona	Butembo	Grippotyphosa	Hebdomadis	Kenya	Nigeria	Cellodoni	Australis	Tarassovi	Canicola	Results	Herd	Sex	Age	Breed	BCS	Camp	Resp_gender	Resp_age	Animal_relation	Herd_duration	Other_animals	Rodent_presence	Wild_animals	Grazing_land	Drinking_water	Recent_flood	Abortion	Death_cause
1	1	BS 001	0	0	0	0	0	0	200	0	0	0	800	0	Positive	26	Female	Adult	Nuer	Poor	Malualchat	Male	45	Owner	Over a year	S.ruminant	Infrequent	Infrequent	Swamp	Stagnant	No	Yes	Infectious agent
1	1	BS 002	0	0	0	0	0	0	200	0	0	100	200	0	Positive	26	Female	Young	Murle	Poor	Malualchat	Male	45	Owner	Over a year	S.ruminant	Infrequent	Infrequent	Swamp	Stagnant	No	Yes	Infectious agent
1	1	BS 003	0	0	0	0	0	0	0	0	0	0	0	0	Negative	26	Female	Young	Nuer	Good	Malualchat	Male	45	Owner	Over a year	S.ruminant	Infrequent	Infrequent	Swamp	Stagnant	No	Yes	Infectious agent
1	1	BS 004	0	0	0	0	0	0	0	0	0	0	200	0	Positive	26	Female	Adult	Dinka	V.good	Malualchat	Male	45	Owner	Over a year	S.ruminant	Infrequent	Infrequent	Swamp	Stagnant	No	Yes	Infectious agent
1	1	BS 005	0	0	0	0	0	0	0	0	0	0	200	0	Positive	26	Female	Adult	Nuer	Poor	Malualchat	Male	45	Owner	Over a year	S.ruminant	Infrequent	Infrequent	Swamp	Stagnant	No	Yes	Infectious agent
1	1	BS 006	0	0	0	0	0	0	0	0	0	0	0	0	Negative	26	Female	Adult	Nuer	Poor	Malualchat	Male	45	Owner	Over a year	S.ruminant	Infrequent	Infrequent	Swamp	Stagnant	No	Yes	Infectious agent
1	1	BS 007	0	0	0	0	0	0	0	0	0	0	0	0	Negative	26	Male	Young	Dinka	Good	Malualchat	Male	45	Owner	Over a year	S.ruminant	Infrequent	Infrequent	Swamp	Stagnant	No	Yes	Infectious agent
1	1	BS 008	0	0	0	0	0	0	0	0	0	0	0	0	Negative	26	Female	Young	Dinka	Good	Malualchat	Male	45	Owner	Over a year	S.ruminant	Infrequent	Infrequent	Swamp	Stagnant	No	Yes	Infectious agent
2	2	BS 009	0	0	0	0	0	0	0	0	0	0	0	0	Negative	22	Female	Adult	Nuer	Good	Malualchat	Male	43	Owner	Over a year	None	Frequent	Infrequent	Swamp	Stagnant	Yes	Yes	Infectious agent
2	2	BS 010	200	0	0	0	0	0	400	0	0	0	800	0	Positive	22	Female	Adult	Dinka	Good	Malualchat	Male	43	Owner	Over a year	None	Frequent	Infrequent	Swamp	Stagnant	Yes	Yes	Infectious agent
2	2	BS 011	0	0	0	0	0	0	0	0	0	0	100	0	Positive	22	Female	Adult	Dinka	Good	Malualchat	Male	43	Owner	Over a year	None	Frequent	Infrequent	Swamp	Stagnant	Yes	Yes	Infectious agent
2	2	BS 012	0	0	0	0	0	0	100	0	0	0	0	0	Positive	22	Male	Young	Nuer	Good	Malualchat	Male	43	Owner	Over a year	None	Frequent	Infrequent	Swamp	Stagnant	Yes	Yes	Infectious agent
2	2	BS 013	0	0	0	0	0	0	100	0	0	0	200	0	Positive	22	Female	Adult	Dinka	Good	Malualchat	Male	43	Owner	Over a year	None	Frequent	Infrequent	Swamp	Stagnant	Yes	Yes	Infectious agent
2	2	BS 014	0	0	0	0	0	0	0	0	0	0	0	0	Negative	22	Female	Young	Dinka	Good	Malualchat	Male	43	Owner	Over a year	None	Frequent	Infrequent	Swamp	Stagnant	Yes	Yes	Infectious agent
3	3	BS 015	0	0	0	0	100	0	0	0	0	0	100	0	Positive	31	Female	Adult	Dinka	V.good	Malualchat	Male	43	Owner	Over a year	Dog	Frequent	Infrequent	Swamp	Stagnant	No	Yes	Infectious agent
3	3	BS 016	0	0	0	0	0	0	0	0	0	0	0	0	Negative	31	Female	Young	Dinka	Good	Malualchat	Male	43	Owner	Over a year	Dog	Frequent	Infrequent	Swamp	Stagnant	No	Yes	Infectious agent
3	3	BS 017	0	0	0	0	0	0	100	0	0	0	400	0	Positive	31	Female	Adult	Dinka	Good	Malualchat	Male	43	Owner	Over a year	Dog	Frequent	Infrequent	Swamp	Stagnant	No	Yes	Infectious agent
3	3	BS 018	0	0	400	0	200	0	0	0	0	0	0	0	Positive	31	Female	Young	Dinka	Good	Malualchat	Male	43	Owner	Over a year	Dog	Frequent	Infrequent	Swamp	Stagnant	No	Yes	Infectious agent
3	3	BS 019	0	0	0	0	0	0	0	0	0	200	200	0	Positive	31	Female	Adult	Nuer	Good	Malualchat	Male	43	Owner	Over a year	Dog	Frequent	Infrequent	Swamp	Stagnant	No	Yes	Infectious agent
3	3	BS 020	0	0	0	0	0	0	0	0	0	0	400	0	Positive	31	Female	Young	Nuer	Poor	Malualchat	Male	43	Owner	Over a year	Dog	Frequent	Infrequent	Swamp	Stagnant	No	Yes	Infectious agent
3	3	BS 021	0	0	0	0	0	0	0	0	0	0	0	0	Negative	31	Female	Adult	Dinka	V.good	Malualchat	Male	43	Owner	Over a year	Dog	Frequent	Infrequent	Swamp	Stagnant	No	Yes	Infectious agent
3	3	BS 022	0	0	0	0	0	0	0	0	0	0	100	0	Positive	31	Male	Adult	Dinka	V.good	Malualchat	Male	43	Owner	Over a year	Dog	Frequent	Infrequent	Swamp	Stagnant	No	Yes	Infectious agent
3	3	BS 023	100	0	0	0	0	800	0	0	0	0	0	0	Positive	31	Male	Young	Dinka	V.good	Malualchat	Male	43	Owner	Over a year	Dog	Frequent	Infrequent	Swamp	Stagnant	No	Yes	Infectious agent
4	4	BS 024	0	0	0	0	0	0	800	0	0	0	0	0	Positive	21	Male	Young	Nuer	Good	Malualchat	Male	68	Owner	Over a year	None	Frequent	Infrequent	Swamp	River	Yes	Yes	Infectious agent
4	4	BS 025	0	0	0	0	0	0	0	0	0	0	200	0	Positive	21	Female	Adult	Nuer	Good	Malualchat	Male	68	Owner	Over a year	None	Infrequent	Infrequent	Swamp	River	Yes	Yes	Infectious agent
4	4	BS 026	0	0	0	0	0	0	0	0	0	0	200	0	Positive	21	Female	Adult	Lubgwara	Good	Malualchat	Male	68	Owner	Over a year	None	Infrequent	Infrequent	Swamp	River	Yes	Yes	Infectious agent
4	4	BS 027	0	0	0	0	0	0	0	0	0	0	0	0	Negative	21	Male	Young	Dinka	Good	Malualchat	Male	68	Owner	Over a year	None	Infrequent	Infrequent	Swamp	River	Yes	Yes	Infectious agent
4	4	BS 028	0	0	0	0	0	0	0	0	0	0	0	0	Negative	21	Female	Young	Nuer	Good	Malualchat	Male	68	Owner	Over a year	None	Infrequent	Infrequent	Swamp	River	Yes	Yes	Infectious agent
4	4	BS 029	0	0	0	0	0	0	0	0	0	0	200	0	Positive	21	Female	Adult	Nuer	Good	Malualchat	Male	68	Owner	Over a year	None	Infrequent	Infrequent	Swamp	River	Yes	Yes	Infectious agent
5	5	BS 030	0	0	0	0	0	0	0	0	0	0	800	0	Positive	67	Male	Adult	Dinka	V.good	Malualchat	Male	20	Herdsmen	Over a year	S.ruminant	Frequent	Infrequent	Swamp	Stagnant	No	Yes	Non infectious agent
5	5	BS 031	0	0	0	0	0	0	200	0	0	0	100	0	Positive	67	Female	Adult	Dinka	Poor	Malualchat	Male	20	Herdsmen	Over a year	S.ruminant	Frequent	Infrequent	Swamp	Stagnant	No	Yes	Non infectious agent
5	5	BS 032	0	0	0	0	0	0	0	0	0	0	0	0	Negative	67	Male	Adult	Dinka	Good	Malualchat	Male	20	Herdsmen	Over a year	S.ruminant	Frequent	Infrequent	Swamp	Stagnant	No	Yes	Non infectious agent
5	5	BS 033	0	0	0	0	0	0	0	0	0	0	100	0	Positive	67	Female	Adult	Dinka	Good	Malualchat	Male	20	Herdsmen	Over a year	S.ruminant	Frequent	Infrequent	Swamp	Stagnant	No	Yes	Non infectious agent
5	5	BS 034	0	0	0	0	0	0	0	0	0	0	0	0	Negative	67	Female	Adult	Dinka	Good	Malualchat	Male	20	Herdsmen	Over a year	S.ruminant	Frequent	Infrequent	Swamp	Stagnant	No	Yes	Non infectious agent
5	5	BS 035	0	0	0	0	0	0	0	0	0	0	0	0	Negative	67	Female	Adult	Dinka	Good	Malualchat	Male	20	Herdsmen	Over a year	S.ruminant	Frequent	Infrequent	Swamp	Stagnant	No	Yes	Non infectious agent
5	5	BS 036	0	0	0	0	0	0	100	0	0	0	800	0	Positive	67	Female	Adult	Dinka	Good	Malualchat	Male	20	Herdsmen	Over a year	S.ruminant	Frequent	Infrequent	Swamp	Stagnant	No	Yes	Non infectious agent
5	5	BS 037	0	0	0	0	0	0	200	0	0	0	100	0	Positive	67	Female	Adult	Dinka	Good	Malualchat	Male	20	Herdsmen	Over a year	S.ruminant	Frequent	Infrequent	Swamp	Stagnant	No	Yes	Non infectious agent
5	5	BS 038	0	0	0	0	0	0	0	0	0	0	200	0	Positive	67	Female	Adult	Dinka	Poor	Malualchat	Male	20	Herdsmen	Over a year	S.ruminant	Frequent	Infrequent	Swamp	Stagnant	No	Yes	Non infectious agent
5	5	BS 039	0	0	0	0	0	0	0	0	0	0	200	0	Positive	67	Male	Young	Dinka	V.good	Malualchat	Male	20	Herdsmen	Over a year	S.ruminant	Frequent	Infrequent	Swamp	Stagnant	No	Yes	Non infectious agent
5	5	BS 040	0	0	0	0	0	0	200	0	0	0	400	0	Positive	67	Male	Young	Lubgwara	Poor	Malualchat	Male	20	Herdsmen	Over a year	S.ruminant	Frequent	Infrequent	Swamp	Stagnant	No	Yes	Non infectious agent
5	5	BS 041	0	0	0	0	0	0	200	0	0	0	200	0	Positive	67	Female	Young	Dinka	Poor	Malualchat	Male	20	Herdsmen	Over a year	S.ruminant	Frequent	Infrequent	Swamp	Stagnant	No	Yes	Non infectious agent
5	5	BS 042	0	0	0	0	0	0	200	0	0	0	400	0	Positive	67	Male	Young	Dinka	Good	Malualchat	Male	20	Herdsmen	Over a year	S.ruminant	Frequent	Infrequent	Swamp	Stagnant	No	Yes	Non infectious agent
5	5	BS 043	0	0	0	0	0	0	200	0	0	0	800	0	Positive	67	Female	Adult	Lubgwara	Good	Malualchat	Male	20	Herdsmen	Over a year	S.ruminant	Frequent	Infrequent	Swamp	Stagnant	No	Yes	Non infectious agent
5	5	BS 044	0	0	0	0	0	0	0	0	0	0	200	0	Positive	67	Female	Adult	Dinka	Good	Malualchat	Male	20	Herdsmen	Over a year	S.ruminant	Frequent	Infrequent	Swamp	Stagnant	No	Yes	Non infectious agent
5	5	BS 045	0	0	0	0	0	0	0	0	0	0	0	0	Negative	67	Female	Adult	Dinka	V.good	Malualchat	Male	20	Herdsmen	Over a year	S.ruminant	Frequent	Infrequent	Swamp	Stagnant	No	Yes	Non infectious agent
5	5	BS 046	0	0	0	0	0	0	0	0	0	0	0	0	Negative	67	Female	Adult	Dinka	V.good	Malualchat	Male	20	Herdsmen	Over a year	S.ruminant	Frequent	Infrequent	Swamp	Stagnant	No	Yes	Non infectious agent
5	5	BS 047	0	0	0	0	0	0	0	0	0	0	0	0	Negative	67	Male	Young	Dinka	Good	Malualchat	Male	20	Herdsmen	Over a year	S.ruminant	Frequent	Infrequent	Swamp	Stagnant	No	Yes	Non infectious agent
5	5	BS 048	0	0	0	0	0	0	0	0	0	0	200	0	Positive	67	Female	Adult	Dinka	Good	Malualchat	Male	20	Herdsmen	Over a year	S.ruminant	Frequent	Infrequent	Swamp	Stagnant	No	Yes	Non infectious agent
5	5	BS 049	0	0	0	0	0	0	0	0	0	0	200	0	Positive	67	Female	Adult	Dinka	V.good	Malualchat	Male	20	Herdsmen	Over a year	S.ruminant	Frequent	Infrequent	Swamp	Stagnant	No	Yes	Non infectious agent
5	5	BS 050	0	0	0	0	0	0	0	0	0	0	0	0	Negative	67	Female	Adult	Dinka	V.good	Malualchat	Male	20	Herdsmen	Over a year	S.ruminant	Frequent	Infrequent	Swamp	Stagnant	No	Yes	Non infectious agent
5	5	BS 051	0	0	0	0	0	0	1600	0	0	0	200	0	Positive	67	Female	Adult	Dinka	V.good	Malualchat	Male	20	Herdsmen	Over a year	S.ruminant	Frequent	Infrequent	Swamp	Stagnant	No	Yes	Non infectious agent
5	5	BS 052	0	0	0	0	0	0	800	0	0	0	800	0	Positive	67	Female	Adult	Dinka	Poor	Malualchat	Male	20	Herdsmen	Over a year	S.ruminant	Frequent	Infrequent	Swamp	Stagnant	No	Yes	Non infectious agent
5	5	BS 053	0	0	0	0	0	0	0	0	0	0	100	0	Positive	67	Female	Adult	Dinka	V.good	Malualchat	Male	20	Herdsmen	Over a year	S.ruminant	Frequent	Infrequent	Swamp	Stagnant	No	Yes	Non infectious agent
5	5	BS 054	0	0	0	0	0	0	0	0	0	0	200	0	Positive	67	Female	Adult	Dinka	Good	Malualchat	Male	20	Herdsmen	Over a year	S.ruminant	Frequent	Infrequent	Swamp	Stagnant	No	Yes	Non infectious agent
5	5	BS 055	0	0	0	0	0	0	0	0	0	0	0	0	Negative	67	Male	Young	Dinka	Good	Malualchat	Male	20	Herdsmen	Over a year	S.ruminant	Frequent	Infrequent	Swamp	Stagnant	No	Yes	Non infectious agent
5	5	BS 056	0	0	0	0	0	0	0	0	0	0	200	0	Positive	67	Male	Young	Murle	Good	Malualchat	Male	20	Herdsmen	Over a year	S.ruminant	Frequent	Infrequent	Swamp	Stagnant	No	Yes	Non infectious agent
5	5	BS 057	0	0	0	0	0	0	0	0	0	0	0	0	Negative	67	Male	Young	Dinka	Good	Malualchat	Male	20	Herdsmen	Over a year	S.ruminant	Frequent	Infrequent	Swamp	Stagnant	No	Yes	Non infectious agent
5	5	BS 058	0	0	0	0	0	0	0	0	0	0	0	0	Negative	67	Male	Young	Dinka	Good	Malualchat	Male	20	Herdsmen	Over a year	S.ruminant	Frequent	Infrequent	Swamp	Stagnant	No	Yes	Non infectious agent
5	5	BS 059	0	0	0	0	0	0	0	0	0	0	400	0	Positive	67	Female	Adult	Lubgwara	Good	Malualchat	Male	20	Herdsmen	Over a year	S.ruminant	Frequent	Infrequent	Swamp	Stagnant	No	Yes	Non infectious agent
5	5	BS 060	0	0	0	0	0	0	0	0	0	0	200	0	Positive	67	Female	Adult	Murle	V.good	Malualchat	Male	20	Herdsmen	Over a year	S.ruminant	Frequent	Infrequent	Swamp	Stagnant	No	Yes	Non infectious agent
6	6	BS 061	0	0	0	0	0	0	200	0	0	100	800	0	Positive	47	Female	Adult	Dinka	Good	Malualchat	Male	20	Relative	Over a year	Dog	Infrequent	Infrequent	Swamp	Stagnant	No	Yes	Non infectious agent
6	6	BS 062	0	0	0	0	0	0	0	0	0	0	200	0	Positive	47	Female	Adult	Nuer	Poor	Malualchat	Male	20	Relative	Over a year	Dog	Infrequent	Infrequent	Swamp	Stagnant	No	Yes	Non infectious agent
6	6	BS 063	0	0	0	0	0	0	100	0	0	0	400	0	Positive	47	Female	Adult	Dinka	Good	Malualchat	Male	20	Relative	Over a year	Dog	Infrequent	Infrequent	Swamp	Stagnant	No	Yes	Non infectious agent
6	6	BS 064	0	0	0	0	0	0	0	0	0	0	0	0	Negative	47	Female	Adult	Dinka	Poor	Malualchat	Male	20	Relative	Over a year	Dog	Infrequent	Infrequent	Swamp	Stagnant	No	Yes	Non infectious agent
6	6	BS 065	0	0	0	0	0	0	400	0	0	200	800	0	Positive	47	Female	Adult	Nuer	Poor	Malualchat	Male	20	Relative	Over a year	Dog	Infrequent	Infrequent	Swamp	Stagnant	No	Yes	Non infectious agent
6	6	BS 066	0	0	0	0	400	0	0	0	0	0	0	0	Positive	47	Male	Young	Dinka	Good	Malualchat	Male	20	Relative	Over a year	Dog	Infrequent	Infrequent	Swamp	Stagnant	No	Yes	Non infectious agent
6	6	BS 067	0	0	0	0	0	0	0	0	0	0	100	0	Positive	47	Female	Adult	Dinka	Good	Malualchat	Male	20	Relative	Over a year	Dog	Infrequent	Infrequent	Swamp	Stagnant	No	Yes	Non infectious agent
6	6	BS 068	0	0	0	0	0	0	0	0	0	0	200	0	Positive	47	Male	Young	Dinka	Poor	Malualchat	Male	20	Relative	Over a year	Dog	Infrequent	Infrequent	Swamp	Stagnant	No	Yes	Non infectious agent
6	6	BS 069	0	0	0	0	0	0	0	0	0	0	100	0	Positive	47	Male	Young	Dinka	Poor	Malualchat	Male	20	Relative	Over a year	Dog	Infrequent	Infrequent	Swamp	Stagnant	No	Yes	Non infectious agent
6	6	BS 070	0	0	0	0	0	0	0	0	0	0	0	0	Negative	47	Male	Young	Dinka	Good	Malualchat	Male	20	Relative	Over a year	Dog	Infrequent	Infrequent	Swamp	Stagnant	No	Yes	Non infectious agent
6	6	BS 071	0	0	0	0	0	0	200	0	0	0	200	0	Positive	47	Male	Young	Dinka	Good	Malualchat	Male	20	Relative	Over a year	Dog	Infrequent	Infrequent	Swamp	Stagnant	No	Yes	Non infectious agent
6	6	BS 072	0	0	0	0	0	0	800	0	0	0	1600	0	Positive	47	Female	Adult	Lubgwara	Good	Malualchat	Male	20	Relative	Over a year	Dog	Infrequent	Infrequent	Swamp	Stagnant	No	Yes	Non infectious agent
7	7	BS 073	0	0	0	0	0	0	0	0	0	0	0	0	Negative	40	Male	Young	Dinka	Poor	Malualchat	Male	42	Owner	Over a year	S.ruminant	Frequent	Infrequent	Swamp	Stagnant	No	Yes	Infectious agent
7	7	BS 074	0	0	0	0	0	0	0	0	0	0	100	0	Positive	40	Female	Young	Dinka	Poor	Malualchat	Male	42	Owner	Over a year	S.ruminant	Frequent	Infrequent	Swamp	Stagnant	No	Yes	Infectious agent
7	7	BS 075	0	0	0	0	0	0	0	0	0	0	0	0	Negative	40	Male	Young	Dinka	Poor	Malualchat	Male	42	Owner	Over a year	S.ruminant	Frequent	Infrequent	Swamp	Stagnant	No	Yes	Infectious agent
7	7	BS 076	0	0	0	0	0	0	100	0	0	0	400	0	Positive	40	Male	Young	Dinka	Poor	Malualchat	Male	42	Owner	Over a year	S.ruminant	Frequent	Infrequent	Swamp	Stagnant	No	Yes	Infectious agent
7	7	BS 077	0	0	0	0	0	0	0	0	0	0	0	0	Negative	40	Female	Adult	Nuer	Poor	Malualchat	Male	42	Owner	Over a year	S.ruminant	Frequent	Infrequent	Swamp	Stagnant	No	Yes	Infectious agent
7	7	BS 078	0	0	0	0	0	0	0	0	0	0	100	0	Positive	40	Male	Young	Dinka	Good	Malualchat	Male	42	Owner	Over a year	S.ruminant	Frequent	Infrequent	Swamp	Stagnant	No	Yes	Infectious agent
7	7	BS 079	0	0	0	0	0	0	200	0	0	0	800	0	Positive	40	Female	Adult	Dinka	Good	Malualchat	Male	42	Owner	Over a year	S.ruminant	Frequent	Infrequent	Swamp	Stagnant	No	Yes	Infectious agent
7	7	BS 080	100	0	0	0	0	0	0	0	0	0	200	0	Positive	40	Female	Young	Nuer	Good	Malualchat	Male	42	Owner	Over a year	S.ruminant	Frequent	Infrequent	Swamp	Stagnant	No	Yes	Infectious agent
7	7	BS 081	0	0	0	0	0	0	0	0	0	0	0	0	Negative	40	Female	Young	Dinka	Good	Malualchat	Male	42	Owner	Over a year	S.ruminant	Frequent	Infrequent	Swamp	Stagnant	No	Yes	Infectious agent
7	7	BS 082	0	0	0	0	0	0	0	0	0	0	100	0	Positive	40	Female	Adult	Dinka	Good	Malualchat	Male	42	Owner	Over a year	S.ruminant	Frequent	Infrequent	Swamp	Stagnant	No	Yes	Infectious agent
8	8	BS 083	0	0	200	0	0	0	0	0	0	0	800	0	Positive	33	Male	Adult	Lubgwara	Good	Malualchat	Female	56	Owner	Over a year	S.ruminant	Frequent	Infrequent	Swamp	Stagnant	Yes	Yes	Infectious agent
8	8	BS 084	0	0	0	0	0	0	0	0	0	0	0	0	Negative	33	Male	Young	Dinka	Good	Malualchat	Female	56	Owner	Over a year	S.ruminant	Frequent	Infrequent	Swamp	Stagnant	Yes	Yes	Infectious agent
8	8	BS 085	0	0	0	0	0	0	0	0	0	0	0	0	Negative	33	Male	Young	Dinka	Good	Malualchat	Female	56	Owner	Over a year	S.ruminant	Frequent	Infrequent	Swamp	Stagnant	Yes	Yes	Infectious agent
8	8	BS 086	0	0	0	0	0	0	0	0	0	0	0	0	Negative	33	Male	Adult	Dinka	Good	Malualchat	Female	56	Owner	Over a year	S.ruminant	Frequent	Infrequent	Swamp	Stagnant	Yes	Yes	Infectious agent
8	8	BS 087	0	0	0	0	0	0	200	0	0	0	0	0	Positive	33	Male	Adult	Dinka	Good	Malualchat	Female	56	Owner	Over a year	S.ruminant	Frequent	Infrequent	Swamp	Stagnant	Yes	Yes	Infectious agent
8	8	BS 088	0	0	0	0	0	0	1600	0	0	0	3200	0	Positive	33	Female	Adult	Dinka	Poor	Malualchat	Female	56	Owner	Over a year	S.ruminant	Frequent	Infrequent	Swamp	Stagnant	Yes	Yes	Infectious agent
8	8	BS 089	0	0	0	0	0	0	200	0	0	0	800	0	Positive	33	Female	Adult	Nuer	Good	Malualchat	Female	56	Owner	Over a year	S.ruminant	Frequent	Infrequent	Swamp	Stagnant	Yes	Yes	Infectious agent
8	8	BS 090	0	0	0	0	0	0	0	0	0	0	100	0	Positive	33	Female	Adult	Dinka	V.good	Malualchat	Female	56	Owner	Over a year	S.ruminant	Frequent	Infrequent	Swamp	Stagnant	Yes	Yes	Infectious agent
8	8	BS 091	0	0	0	0	0	0	400	0	0	0	800	0	Positive	33	Female	Adult	Dinka	Good	Malualchat	Female	56	Owner	Over a year	S.ruminant	Frequent	Infrequent	Swamp	Stagnant	Yes	Yes	Infectious agent
8	8	BS 092	0	0	0	0	0	0	0	0	0	0	0	0	Negative	33	Male	Young	Dinka	Poor	Malualchat	Female	56	Owner	Over a year	S.ruminant	Frequent	Infrequent	Swamp	Stagnant	Yes	Yes	Infectious agent
8	8	BS 093	0	0	0	0	0	0	0	0	0	0	0	0	Negative	33	Male	Adult	Dinka	V.good	Malualchat	Female	56	Owner	Over a year	S.ruminant	Frequent	Infrequent	Swamp	Stagnant	Yes	Yes	Infectious agent
8	8	BS 094	0	0	0	0	0	0	0	0	0	0	200	0	Positive	33	Female	Adult	Nuer	Good	Malualchat	Female	56	Owner	Over a year	S.ruminant	Frequent	Infrequent	Swamp	Stagnant	Yes	Yes	Infectious agent
8	8	BS 095	0	0	0	0	0	0	0	0	0	0	0	0	Negative	33	Male	Young	Dinka	Poor	Malualchat	Female	56	Owner	Over a year	S.ruminant	Frequent	Infrequent	Swamp	Stagnant	Yes	Yes	Infectious agent
8	8	BS 096	0	0	0	0	0	0	0	0	0	0	0	0	Negative	33	Male	Young	Dinka	Good	Malualchat	Female	56	Owner	Over a year	S.ruminant	Frequent	Infrequent	Swamp	Stagnant	Yes	Yes	Infectious agent
8	8	BS 097	0	0	0	0	0	0	0	0	0	0	0	0	Negative	33	Male	Young	Dinka	Good	Malualchat	Female	56	Owner	Over a year	S.ruminant	Frequent	Infrequent	Swamp	Stagnant	Yes	Yes	Infectious agent
8	8	BS 098	0	0	0	0	0	0	0	0	0	0	0	0	Negative	33	Female	Adult	Dinka	Good	Malualchat	Female	56	Owner	Over a year	S.ruminant	Frequent	Infrequent	Swamp	Stagnant	Yes	Yes	Infectious agent
8	8	BS 099	0	0	0	0	0	0	0	0	0	0	200	0	Positive	33	Female	Adult	Dinka	Good	Malualchat	Female	56	Owner	Over a year	S.ruminant	Frequent	Infrequent	Swamp	Stagnant	Yes	Yes	Infectious agent
9	9	BS 100	0	0	0	0	0	0	100	0	0	0	200	0	Positive	25	Female	Adult	Nuer	Good	Kudder	Male	48	Owner	Over a year	S.ruminant	Frequent	Infrequent	Swamp	Stagnant	No	Yes	Infectious agent
9	9	BS 101	0	0	0	0	0	0	0	0	0	0	0	0	Negative	25	Female	Young	Nuer	Good	Kudder	Male	48	Owner	Over a year	S.ruminant	Frequent	Infrequent	Swamp	Stagnant	No	Yes	Infectious agent
9	9	BS 102	0	0	0	0	0	0	200	0	0	0	400	0	Positive	25	Female	Adult	Dinka	V.good	Kudder	Male	48	Owner	Over a year	S.ruminant	Frequent	Infrequent	Swamp	Stagnant	No	Yes	Infectious agent
9	9	BS 103	0	0	0	0	0	0	0	0	0	0	100	0	Positive	25	Female	Adult	Dinka	Good	Kudder	Male	48	Owner	Over a year	S.ruminant	Frequent	Infrequent	Swamp	Stagnant	No	Yes	Infectious agent
9	9	BS 104	0	0	0	0	0	0	0	0	0	0	400	0	Positive	25	Female	Adult	Dinka	Good	Kudder	Male	48	Owner	Over a year	S.ruminant	Frequent	Infrequent	Swamp	Stagnant	No	Yes	Infectious agent
9	9	BS 105	0	0	0	0	0	0	0	0	0	0	100	0	Positive	25	Female	Adult	Dinka	Good	Kudder	Male	48	Owner	Over a year	S.ruminant	Frequent	Infrequent	Swamp	Stagnant	No	Yes	Infectious agent
9	9	BS 106	0	0	0	0	100	0	0	0	0	0	0	0	Positive	25	Male	Adult	Dinka	Good	Kudder	Male	48	Owner	Over a year	S.ruminant	Frequent	Infrequent	Swamp	Stagnant	No	Yes	Infectious agent
10	10	BS 107	0	0	0	0	0	0	100	0	0	0	200	0	Positive	40	Male	Young	Nuer	Poor	Kudder	Male	33	Owner	Over a year	None	Infrequent	Infrequent	Swamp	River	No	No	Infectious agent
10	10	BS 108	0	0	0	0	0	0	0	0	0	0	0	0	Negative	40	Female	Adult	Dinka	Good	Kudder	Male	33	Owner	Over a year	None	Infrequent	Infrequent	Swamp	River	No	No	Infectious agent
10	10	BS 109	0	0	0	0	0	0	0	0	0	0	200	0	Positive	40	Female	Young	Dinka	Poor	Kudder	Male	33	Owner	Over a year	None	Infrequent	Infrequent	Swamp	River	No	No	Infectious agent
10	10	BS 110	0	0	0	100	0	0	100	0	0	0	800	0	Positive	40	Female	Adult	Dinka	Good	Kudder	Male	33	Owner	Over a year	None	Infrequent	Infrequent	Swamp	River	No	No	Infectious agent
10	10	BS 111	0	0	0	100	0	0	400	0	0	0	100	0	Positive	40	Male	Adult	Dinka	V.good	Kudder	Male	33	Owner	Over a year	None	Infrequent	Infrequent	Swamp	River	No	No	Infectious agent
10	10	BS 112	0	0	0	100	0	0	100	0	0	0	200	0	Positive	40	Female	Adult	Dinka	Good	Kudder	Male	33	Owner	Over a year	None	Infrequent	Infrequent	Swamp	River	No	No	Infectious agent
10	10	BS 113	0	0	0	0	0	0	0	0	0	0	800	0	Positive	40	Female	Adult	Nuer	Good	Kudder	Male	33	Owner	Over a year	None	Infrequent	Infrequent	Swamp	River	No	No	Infectious agent
10	10	BS 114	0	0	0	100	0	0	200	0	0	0	200	0	Positive	40	Female	Young	Nuer	Good	Kudder	Male	33	Owner	Over a year	None	Infrequent	Infrequent	Swamp	River	No	No	Infectious agent
10	10	BS 115	0	0	0	0	0	0	0	0	0	0	200	0	Positive	40	Male	Adult	Dinka	Good	Kudder	Male	33	Owner	Over a year	None	Infrequent	Infrequent	Swamp	River	No	No	Infectious agent
10	10	BS 116	0	0	0	0	100	200	0	0	0	0	200	0	Positive	40	Female	Adult	Dinka	V.good	Kudder	Male	33	Owner	Over a year	None	Infrequent	Infrequent	Swamp	River	No	No	Infectious agent
10	10	BS 117	0	0	0	0	0	0	0	0	0	0	200	0	Positive	40	Female	Adult	Dinka	Good	Kudder	Male	33	Owner	Over a year	None	Infrequent	Infrequent	Swamp	River	No	No	Infectious agent
10	10	BS 118	0	0	0	0	0	0	0	0	0	0	100	0	Positive	40	Female	Adult	Dinka	Good	Kudder	Male	33	Owner	Over a year	None	Infrequent	Infrequent	Swamp	River	No	No	Infectious agent
10	10	BS 119	0	0	0	0	0	0	0	0	0	0	0	0	Negative	40	Female	Adult	Dinka	Good	Kudder	Male	33	Owner	Over a year	None	Infrequent	Infrequent	Swamp	River	No	No	Infectious agent
10	10	BS 120	0	0	0	0	0	0	0	0	0	0	200	0	Positive	40	Female	Adult	Dinka	Good	Kudder	Male	33	Owner	Over a year	None	Infrequent	Infrequent	Swamp	River	No	No	Infectious agent
10	10	BS 121	0	0	0	0	0	0	200	0	0	0	800	0	Positive	40	Female	Adult	Dinka	Good	Kudder	Male	33	Owner	Over a year	None	Infrequent	Infrequent	Swamp	River	No	No	Infectious agent
10	10	BS 122	0	0	0	0	0	0	100	0	0	0	400	0	Positive	40	Female	Adult	Lubgwara	Good	Kudder	Male	33	Owner	Over a year	None	Infrequent	Infrequent	Swamp	River	No	No	Infectious agent
10	10	BS 123	0	0	0	0	0	0	0	0	0	0	0	0	Negative	40	Female	Adult	Dinka	Good	Kudder	Male	33	Owner	Over a year	None	Infrequent	Infrequent	Swamp	River	No	No	Infectious agent
10	10	BS 124	0	0	0	0	0	0	200	100	0	0	800	0	Positive	40	Female	Adult	Lubgwara	Good	Kudder	Male	33	Owner	Over a year	None	Infrequent	Infrequent	Swamp	River	No	No	Infectious agent
10	10	BS 125	0	0	0	100	0	0	0	0	0	0	400	0	Positive	40	Female	Adult	Dinka	Poor	Kudder	Male	33	Owner	Over a year	None	Infrequent	Infrequent	Swamp	River	No	No	Infectious agent
10	10	BS 126	0	0	0	0	0	0	0	0	0	0	200	0	Positive	40	Female	Adult	Dinka	Poor	Kudder	Male	33	Owner	Over a year	None	Infrequent	Infrequent	Swamp	River	No	No	Infectious agent
10	10	BS 127	0	0	0	0	100	0	0	0	0	0	100	0	Positive	40	Female	Adult	Dinka	V.good	Kudder	Male	33	Owner	Over a year	None	Infrequent	Infrequent	Swamp	River	No	No	Infectious agent
10	10	BS 128	0	0	0	100	0	0	0	0	0	0	400	0	Positive	40	Male	Adult	Dinka	Good	Kudder	Male	33	Owner	Over a year	None	Infrequent	Infrequent	Swamp	River	No	No	Infectious agent
10	10	BS 129	0	0	0	0	0	0	100	0	0	3200	100	0	Positive	40	Female	Young	Dinka	Good	Kudder	Male	33	Owner	Over a year	None	Infrequent	Infrequent	Swamp	River	No	No	Infectious agent
11	11	BS 130	200	0	0	0	100	0	0	0	0	0	200	0	Positive	35	Female	Adult	Dinka	Good	Kudder	Male	67	Owner	Over a year	S.ruminant	Frequent	Infrequent	Swamp	Stagnant	No	Yes	Infectious agent
11	11	BS 131	0	0	0	0	0	0	0	0	0	0	0	0	Negative	35	Female	Adult	Dinka	Good	Kudder	Male	67	Owner	Over a year	S.ruminant	Frequent	Infrequent	Swamp	Stagnant	No	Yes	Infectious agent
11	11	BS 132	0	0	0	0	0	0	0	0	0	0	100	0	Positive	35	Female	Adult	Dinka	Good	Kudder	Male	67	Owner	Over a year	S.ruminant	Frequent	Infrequent	Swamp	Stagnant	No	Yes	Infectious agent
11	11	BS 133	0	0	0	0	0	0	200	0	0	0	1600	0	Positive	35	Male	Young	Dinka	Good	Kudder	Male	67	Owner	Over a year	S.ruminant	Frequent	Infrequent	Swamp	Stagnant	No	Yes	Infectious agent
11	11	BS 134	0	0	0	0	0	0	0	0	0	0	0	0	Negative	35	Male	Young	Dinka	Good	Kudder	Male	67	Owner	Over a year	S.ruminant	Frequent	Infrequent	Swamp	Stagnant	No	Yes	Infectious agent
11	11	BS 135	0	0	0	0	0	0	0	0	0	0	800	0	Positive	35	Female	Young	Nuer	Poor	Kudder	Male	67	Owner	Over a year	S.ruminant	Frequent	Infrequent	Swamp	Stagnant	No	Yes	Infectious agent
11	11	BS 136	0	0	0	0	0	0	0	0	0	0	800	0	Positive	35	Male	Adult	Dinka	Poor	Kudder	Male	67	Owner	Over a year	S.ruminant	Frequent	Infrequent	Swamp	Stagnant	No	Yes	Infectious agent
11	11	BS 137	0	0	0	0	0	0	0	0	0	0	200	0	Positive	35	Male	Adult	Dinka	Good	Kudder	Male	67	Owner	Over a year	S.ruminant	Frequent	Infrequent	Swamp	Stagnant	No	Yes	Infectious agent
11	11	BS 138	0	0	0	100	0	0	0	0	0	0	400	0	Positive	35	Female	Adult	Nuer	Poor	Kudder	Male	67	Owner	Over a year	S.ruminant	Frequent	Infrequent	Swamp	Stagnant	No	Yes	Infectious agent
11	11	BS 139	0	0	0	100	0	0	0	0	0	0	0	0	Positive	35	Female	Adult	Dinka	Good	Kudder	Male	67	Owner	Over a year	S.ruminant	Frequent	Infrequent	Swamp	Stagnant	No	Yes	Infectious agent
11	11	BS 140	0	0	0	0	0	0	0	0	0	0	0	0	Negative	35	Female	Adult	Nuer	Good	Kudder	Male	67	Owner	Over a year	S.ruminant	Frequent	Infrequent	Swamp	Stagnant	No	Yes	Infectious agent
11	11	BS 141	0	0	0	0	0	0	0	0	0	0	400	0	Positive	35	Female	Adult	Nuer	Good	Kudder	Male	67	Owner	Over a year	S.ruminant	Frequent	Infrequent	Swamp	Stagnant	No	Yes	Infectious agent
11	11	BS 142	0	0	0	0	0	0	0	0	0	0	0	0	Negative	35	Female	Adult	Dinka	V.good	Kudder	Male	67	Owner	Over a year	S.ruminant	Frequent	Infrequent	Swamp	Stagnant	No	Yes	Infectious agent
11	11	BS 143	0	0	0	0	0	0	0	0	0	0	400	0	Positive	35	Female	Adult	Dinka	Good	Kudder	Male	67	Owner	Over a year	S.ruminant	Frequent	Infrequent	Swamp	Stagnant	No	Yes	Infectious agent
11	11	BS 144	0	0	0	0	0	0	0	0	0	0	200	0	Positive	35	Female	Adult	Nuer	Good	Kudder	Male	67	Owner	Over a year	S.ruminant	Frequent	Infrequent	Swamp	Stagnant	No	Yes	Infectious agent
11	11	BS 145	0	0	0	0	0	0	0	0	0	0	200	0	Positive	35	Female	Adult	Nuer	Good	Kudder	Male	67	Owner	Over a year	S.ruminant	Frequent	Infrequent	Swamp	Stagnant	No	Yes	Infectious agent
11	11	BS 146	0	0	0	0	0	0	0	0	0	0	0	0	Negative	35	Male	Adult	Dinka	V.good	Kudder	Male	67	Owner	Over a year	S.ruminant	Frequent	Infrequent	Swamp	Stagnant	No	Yes	Infectious agent
11	11	BS 147	0	0	0	0	0	0	0	0	0	0	200	0	Positive	35	Female	Adult	Dinka	Good	Kudder	Male	67	Owner	Over a year	S.ruminant	Frequent	Infrequent	Swamp	Stagnant	No	Yes	Infectious agent
11	11	BS 148	0	0	0	0	0	0	200	0	0	0	1600	0	Positive	35	Female	Adult	Nuer	Poor	Kudder	Male	67	Owner	Over a year	S.ruminant	Frequent	Infrequent	Swamp	Stagnant	No	Yes	Infectious agent
11	11	BS 149	0	0	0	0	0	0	0	0	0	0	800	0	Positive	35	Female	Adult	Nuer	Good	Kudder	Male	67	Owner	Over a year	S.ruminant	Frequent	Infrequent	Swamp	Stagnant	No	Yes	Infectious agent
11	11	BS 150	0	0	0	0	0	0	0	0	0	0	0	0	Negative	35	Female	Adult	Nuer	Poor	Kudder	Male	67	Owner	Over a year	S.ruminant	Frequent	Infrequent	Swamp	Stagnant	No	Yes	Infectious agent
11	11	BS 151	0	0	0	0	0	0	0	0	0	0	200	0	Positive	35	Female	Adult	Nuer	Good	Kudder	Male	67	Owner	Over a year	S.ruminant	Frequent	Infrequent	Swamp	Stagnant	No	Yes	Infectious agent
11	11	BS 152	0	0	0	0	0	0	0	0	0	0	0	0	Negative	35	Male	Young	Dinka	Good	Kudder	Male	67	Owner	Over a year	S.ruminant	Frequent	Infrequent	Swamp	Stagnant	No	Yes	Infectious agent
11	11	BS 153	800	0	0	0	0	3200	800	0	0	0	400	0	Positive	35	Female	Adult	Dinka	Poor	Kudder	Male	67	Owner	Over a year	S.ruminant	Frequent	Infrequent	Swamp	Stagnant	No	Yes	Infectious agent
11	11	BS 154	0	0	0	0	0	0	0	0	0	0	0	0	Negative	35	Female	Young	Dinka	Poor	Kudder	Male	67	Owner	Over a year	S.ruminant	Frequent	Infrequent	Swamp	Stagnant	No	Yes	Infectious agent
12	12	BS 155	0	0	0	0	0	0	0	0	0	0	0	0	Negative	30	Male	Adult	Dinka	Good	Thoony	Male	41	Owner	Over a year	S.ruminant	Frequent	Infrequent	Swamp	Stagnant	No	Yes	Infectious agent
12	12	BS 156	0	0	0	0	0	0	0	0	0	0	200	0	Positive	30	Male	Young	Dinka	Good	Thoony	Male	41	Owner	Over a year	S.ruminant	Frequent	Infrequent	Swamp	Stagnant	No	Yes	Infectious agent
12	12	BS 157	0	0	0	0	0	0	0	0	0	0	0	0	Negative	30	Male	Young	Dinka	Poor	Thoony	Male	41	Owner	Over a year	S.ruminant	Frequent	Infrequent	Swamp	Stagnant	No	Yes	Infectious agent
12	12	BS 158	0	0	0	0	0	0	0	0	0	0	0	0	Negative	30	Female	Adult	Dinka	Good	Thoony	Male	41	Owner	Over a year	S.ruminant	Frequent	Infrequent	Swamp	Stagnant	No	Yes	Infectious agent
12	12	BS 159	0	0	0	0	0	0	0	0	0	0	0	0	Negative	30	Male	Adult	Dinka	Good	Thoony	Male	41	Owner	Over a year	S.ruminant	Frequent	Infrequent	Swamp	Stagnant	No	Yes	Infectious agent
12	12	BS 160	0	0	0	0	0	0	0	0	0	0	100	0	Positive	30	Female	Adult	Dinka	Good	Thoony	Male	41	Owner	Over a year	S.ruminant	Frequent	Infrequent	Swamp	Stagnant	No	Yes	Infectious agent
12	12	BS 161	0	0	0	0	0	0	200	0	0	0	800	0	Positive	30	Female	Adult	Dinka	V.good	Thoony	Male	41	Owner	Over a year	S.ruminant	Frequent	Infrequent	Swamp	Stagnant	No	Yes	Infectious agent
12	12	BS 162	0	0	0	0	0	100	0	0	0	0	0	0	Positive	30	Female	Young	Dinka	Good	Thoony	Male	41	Owner	Over a year	S.ruminant	Frequent	Infrequent	Swamp	Stagnant	No	Yes	Infectious agent
12	12	BS 163	0	0	0	0	0	0	0	0	0	0	0	0	Negative	30	Female	Young	Dinka	Good	Thoony	Male	41	Owner	Over a year	S.ruminant	Frequent	Infrequent	Swamp	Stagnant	No	Yes	Infectious agent
12	12	BS 164	0	0	0	0	0	0	0	0	0	0	0	0	Negative	30	Female	Young	Dinka	Good	Thoony	Male	41	Owner	Over a year	S.ruminant	Frequent	Infrequent	Swamp	Stagnant	No	Yes	Infectious agent
12	12	BS 165	0	0	0	0	0	0	0	0	0	0	0	0	Negative	30	Female	Adult	Dinka	Good	Thoony	Male	41	Owner	Over a year	S.ruminant	Frequent	Infrequent	Swamp	Stagnant	No	Yes	Infectious agent
12	12	BS 166	0	0	0	0	0	0	0	0	0	0	100	0	Positive	30	Male	Young	Dinka	Poor	Thoony	Male	41	Owner	Over a year	S.ruminant	Frequent	Infrequent	Swamp	Stagnant	No	Yes	Infectious agent
12	12	BS 167	0	0	0	0	0	0	0	0	0	0	0	0	Negative	30	Male	Young	Dinka	Poor	Thoony	Male	41	Owner	Over a year	S.ruminant	Frequent	Infrequent	Swamp	Stagnant	No	Yes	Infectious agent
12	12	BS 168	0	0	0	0	0	0	0	0	0	0	0	0	Negative	30	Female	Young	Nuer	Good	Thoony	Male	41	Owner	Over a year	S.ruminant	Frequent	Infrequent	Swamp	Stagnant	No	Yes	Infectious agent
12	12	BS 169	0	0	0	0	0	0	0	0	0	0	0	0	Negative	30	Male	Young	Nuer	Poor	Thoony	Male	41	Owner	Over a year	S.ruminant	Frequent	Infrequent	Swamp	Stagnant	No	Yes	Infectious agent
12	12	BS 170	0	0	0	0	0	0	0	0	0	0	800	0	Positive	30	Female	Adult	Dinka	Good	Thoony	Male	41	Owner	Over a year	S.ruminant	Frequent	Infrequent	Swamp	Stagnant	No	Yes	Infectious agent
12	12	BS 171	0	0	0	0	0	0	0	0	0	0	0	0	Negative	30	Female	Adult	Dinka	Good	Thoony	Male	41	Owner	Over a year	S.ruminant	Frequent	Infrequent	Swamp	Stagnant	No	Yes	Infectious agent
12	12	BS 172	0	0	0	0	0	0	0	0	0	0	0	0	Negative	30	Female	Young	Dinka	Poor	Thoony	Male	41	Owner	Over a year	S.ruminant	Frequent	Infrequent	Swamp	Stagnant	No	Yes	Infectious agent
12	12	BS 173	0	0	0	0	0	0	0	0	0	0	0	0	Negative	30	Female	Young	Dinka	Poor	Thoony	Male	41	Owner	Over a year	S.ruminant	Frequent	Infrequent	Swamp	Stagnant	No	Yes	Infectious agent
12	12	BS 174	0	0	0	100	800	0	0	0	0	0	0	0	Positive	30	Male	Adult	Dinka	Good	Thoony	Male	41	Owner	Over a year	S.ruminant	Frequent	Infrequent	Swamp	Stagnant	No	Yes	Infectious agent
13	13	BS 175	0	0	0	0	0	0	0	0	0	0	0	0	Negative	50	Female	Adult	Dinka	Good	Thoony	Male	40	Owner	Over a year	None	Frequent	Frequent	Swamp	Stagnant	No	Yes	Non infectious agent
13	13	BS 176	0	0	0	0	0	0	0	0	0	0	0	0	Negative	50	Female	Adult	Dinka	Poor	Thoony	Male	40	Owner	Over a year	None	Frequent	Frequent	Swamp	Stagnant	No	Yes	Non infectious agent
13	13	BS 177	0	0	0	0	0	0	0	0	0	1600	0	0	Positive	50	Female	Adult	Dinka	Poor	Thoony	Male	40	Owner	Over a year	None	Frequent	Frequent	Swamp	Stagnant	No	Yes	Non infectious agent
13	13	BS 178	0	0	0	100	0	0	200	0	0	800	0	0	Positive	50	Male	Adult	Dinka	Good	Thoony	Male	40	Owner	Over a year	None	Frequent	Frequent	Swamp	Stagnant	No	Yes	Non infectious agent
13	13	BS 179	0	0	0	0	0	0	0	0	0	0	400	0	Positive	50	Male	Young	Dinka	Good	Thoony	Male	40	Owner	Over a year	None	Frequent	Frequent	Swamp	Stagnant	No	Yes	Non infectious agent
13	13	BS 180	0	0	0	0	0	0	0	0	0	0	0	0	Negative	50	Female	Young	Dinka	Poor	Thoony	Male	40	Owner	Over a year	None	Frequent	Frequent	Swamp	Stagnant	No	Yes	Non infectious agent
13	13	BS 181	0	0	0	0	0	0	0	0	0	0	0	0	Negative	50	Female	Adult	Dinka	Good	Thoony	Male	40	Owner	Over a year	None	Frequent	Frequent	Swamp	Stagnant	No	Yes	Non infectious agent
13	13	BS 182	0	0	0	0	0	0	0	0	0	0	100	0	Positive	50	Female	Adult	Dinka	Poor	Thoony	Male	40	Owner	Over a year	None	Frequent	Frequent	Swamp	Stagnant	No	Yes	Non infectious agent
13	13	BS 183	0	0	0	0	0	0	0	0	0	0	800	0	Positive	50	Male	Adult	Dinka	V.good	Thoony	Male	40	Owner	Over a year	None	Frequent	Frequent	Swamp	Stagnant	No	Yes	Non infectious agent
13	13	BS 184	0	0	0	0	0	0	0	0	0	0	800	0	Positive	50	Male	Adult	Dinka	Good	Thoony	Male	40	Owner	Over a year	None	Frequent	Frequent	Swamp	Stagnant	No	Yes	Non infectious agent
13	13	BS 185	0	0	0	0	0	0	0	0	0	400	200	0	Positive	50	Female	Adult	Dinka	Good	Thoony	Male	40	Owner	Over a year	None	Frequent	Frequent	Swamp	Stagnant	No	Yes	Non infectious agent
13	13	BS 186	0	0	0	0	0	0	400	0	0	0	6400	0	Positive	50	Female	Adult	Lubgwara	Good	Thoony	Male	40	Owner	Over a year	None	Frequent	Frequent	Swamp	Stagnant	No	Yes	Non infectious agent
13	13	BS 187	0	0	0	0	0	0	0	0	0	0	0	0	Negative	50	Female	Young	Lubgwara	Poor	Thoony	Male	40	Owner	Over a year	None	Frequent	Frequent	Swamp	Stagnant	No	Yes	Non infectious agent
13	13	BS 188	0	0	0	0	0	0	0	0	0	3200	400	0	Positive	50	Male	Adult	Dinka	Good	Thoony	Male	40	Owner	Over a year	None	Frequent	Frequent	Swamp	Stagnant	No	Yes	Non infectious agent
13	13	BS 189	0	0	0	0	0	0	0	0	0	0	200	0	Positive	50	Female	Adult	Dinka	Good	Thoony	Male	40	Owner	Over a year	None	Frequent	Frequent	Swamp	Stagnant	No	Yes	Non infectious agent
13	13	BS 190	0	0	0	200	0	0	0	0	0	0	0	0	Positive	50	Female	Adult	Nuer	V.good	Thoony	Male	40	Owner	Over a year	None	Frequent	Frequent	Swamp	Stagnant	No	Yes	Non infectious agent
13	13	BS 191	0	0	0	0	0	0	0	0	0	0	0	0	Negative	50	Female	Young	Dinka	Poor	Thoony	Male	40	Owner	Over a year	None	Frequent	Frequent	Swamp	Stagnant	No	Yes	Non infectious agent
13	13	BS 192	0	0	0	0	0	0	0	0	0	200	200	0	Positive	50	Female	Adult	Dinka	Good	Thoony	Male	40	Owner	Over a year	None	Frequent	Frequent	Swamp	Stagnant	No	Yes	Non infectious agent
13	13	BS 193	0	0	0	0	0	0	0	0	0	0	3200	0	Positive	50	Female	Adult	Nuer	Good	Thoony	Male	40	Owner	Over a year	None	Frequent	Frequent	Swamp	Stagnant	No	Yes	Non infectious agent
13	13	BS 194	0	0	0	0	0	0	0	0	0	0	0	0	Negative	50	Male	Young	Nuer	Good	Thoony	Male	40	Owner	Over a year	None	Frequent	Frequent	Swamp	Stagnant	No	Yes	Non infectious agent
13	13	BS 195	0	0	0	0	0	0	0	0	0	0	0	0	Negative	50	Female	Young	Dinka	Good	Thoony	Male	40	Owner	Over a year	None	Frequent	Frequent	Swamp	Stagnant	No	Yes	Non infectious agent
13	13	BS 196	0	0	0	0	0	0	0	0	0	200	800	0	Positive	50	Female	Young	Dinka	Poor	Thoony	Male	40	Owner	Over a year	None	Frequent	Frequent	Swamp	Stagnant	No	Yes	Non infectious agent
13	13	BS 197	100	0	0	0	0	400	0	0	0	0	200	0	Positive	50	Female	Adult	Nuer	V.good	Thoony	Male	40	Owner	Over a year	None	Frequent	Frequent	Swamp	Stagnant	No	Yes	Non infectious agent
13	13	BS 198	0	0	0	0	0	0	0	0	0	0	0	0	Negative	50	Female	Adult	Nuer	Good	Thoony	Male	40	Owner	Over a year	None	Frequent	Frequent	Swamp	Stagnant	No	Yes	Non infectious agent
13	13	BS 199	0	0	1600	0	0	0	800	0	0	0	12800	0	Positive	50	Female	Adult	Dinka	Good	Thoony	Male	40	Owner	Over a year	None	Frequent	Frequent	Swamp	Stagnant	No	Yes	Non infectious agent
13	13	BS 200	0	0	0	0	0	0	100	0	0	0	1600	0	Positive	50	Female	Adult	Nuer	Good	Thoony	Male	40	Owner	Over a year	None	Frequent	Frequent	Swamp	Stagnant	No	Yes	Non infectious agent
13	13	BS 201	0	0	0	0	0	0	0	0	0	0	0	0	Negative	50	Female	Young	Dinka	Poor	Thoony	Male	40	Owner	Over a year	None	Frequent	Frequent	Swamp	Stagnant	No	Yes	Non infectious agent
13	13	BS 202	0	0	0	0	0	0	0	0	0	0	0	0	Negative	50	Female	Adult	Dinka	Poor	Thoony	Male	40	Owner	Over a year	None	Frequent	Frequent	Swamp	Stagnant	No	Yes	Non infectious agent
13	13	BS 203	0	0	0	0	0	0	0	0	0	0	800	0	Positive	50	Female	Adult	Nuer	Poor	Thoony	Male	40	Owner	Over a year	None	Frequent	Frequent	Swamp	Stagnant	No	Yes	Non infectious agent
13	13	BS 204	0	0	0	0	0	0	0	0	0	0	800	0	Positive	50	Female	Adult	Lubgwara	Good	Thoony	Male	40	Owner	Over a year	None	Frequent	Frequent	Swamp	Stagnant	No	Yes	Non infectious agent
14	14	BS 205	0	0	0	0	0	0	0	0	0	0	200	0	Positive	25	Female	Adult	Nuer	Good	Thoony	Female	30	Herdsmen	Over a year	None	Frequent	Infrequent	Swamp	Stagnant	No	Yes	Infectious agent
14	14	BS 206	0	0	0	0	0	0	400	0	0	0	800	0	Positive	25	Male	Adult	Lubgwara	Good	Thoony	Female	30	Herdsmen	Over a year	None	Frequent	Infrequent	Swamp	Stagnant	No	Yes	Infectious agent
14	14	BS 207	0	0	0	0	0	0	0	0	0	0	200	0	Positive	25	Female	Adult	Nuer	Good	Thoony	Female	30	Herdsmen	Over a year	None	Frequent	Infrequent	Swamp	Stagnant	No	Yes	Infectious agent
14	14	BS 208	0	0	0	0	0	0	0	0	0	0	200	0	Positive	25	Female	Adult	Nuer	Poor	Thoony	Female	30	Herdsmen	Over a year	None	Frequent	Infrequent	Swamp	Stagnant	No	Yes	Infectious agent
14	14	BS 209	0	0	0	0	0	0	0	0	0	0	400	0	Positive	25	Female	Young	Nuer	Poor	Thoony	Female	30	Herdsmen	Over a year	None	Frequent	Infrequent	Swamp	Stagnant	No	Yes	Infectious agent
14	14	BS 210	0	0	0	0	0	0	0	0	0	0	400	0	Positive	25	Female	Adult	Lubgwara	Good	Thoony	Female	30	Herdsmen	Over a year	None	Frequent	Infrequent	Swamp	Stagnant	No	Yes	Infectious agent
14	14	BS 211	0	0	0	0	0	0	0	0	0	0	400	0	Positive	25	Male	Adult	Dinka	Good	Thoony	Female	30	Herdsmen	Over a year	None	Frequent	Infrequent	Swamp	Stagnant	No	Yes	Infectious agent
14	14	BS 212	0	0	0	0	0	0	0	0	0	0	0	0	Negative	25	Female	Young	Dinka	Good	Thoony	Female	30	Herdsmen	Over a year	None	Frequent	Infrequent	Swamp	Stagnant	No	Yes	Infectious agent
14	14	BS 213	0	0	0	0	0	0	0	0	0	0	200	0	Positive	25	Female	Adult	Nuer	Good	Thoony	Female	30	Herdsmen	Over a year	None	Frequent	Infrequent	Swamp	Stagnant	No	Yes	Infectious agent
14	14	BS 214	0	0	0	0	0	0	0	0	0	0	0	0	Negative	25	Male	Adult	Dinka	Good	Thoony	Female	30	Herdsmen	Over a year	None	Frequent	Infrequent	Swamp	Stagnant	No	Yes	Infectious agent
15	15	BS 215	0	0	0	0	0	0	0	0	0	0	400	0	Positive	50	Female	Young	Dinka	Poor	Thoony	Male	55	Owner	Over a year	S.ruminant	Frequent	Infrequent	Swamp	Stagnant	No	Yes	Infectious agent
15	15	BS 216	0	0	0	0	0	0	0	0	0	0	0	0	Negative	50	Male	Adult	Dinka	Poor	Thoony	Male	55	Owner	Over a year	S.ruminant	Frequent	Infrequent	Swamp	Stagnant	No	Yes	Infectious agent
15	15	BS 217	0	0	0	0	0	0	400	0	0	0	400	0	Positive	50	Female	Young	Dinka	Poor	Thoony	Male	55	Owner	Over a year	S.ruminant	Frequent	Infrequent	Swamp	Stagnant	No	Yes	Infectious agent
15	15	BS 218	0	0	0	0	0	0	0	0	0	0	0	0	Negative	50	Female	Young	Dinka	Good	Thoony	Male	55	Owner	Over a year	S.ruminant	Frequent	Infrequent	Swamp	Stagnant	No	Yes	Infectious agent
15	15	BS 219	0	0	0	0	0	0	0	0	0	0	0	0	Negative	50	Male	Young	Dinka	Good	Thoony	Male	55	Owner	Over a year	S.ruminant	Frequent	Infrequent	Swamp	Stagnant	No	Yes	Infectious agent
15	15	BS 220	0	0	0	0	0	0	0	0	0	0	0	0	Negative	50	Male	Young	Dinka	Poor	Thoony	Male	55	Owner	Over a year	S.ruminant	Frequent	Infrequent	Swamp	Stagnant	No	Yes	Infectious agent
15	15	BS 221	0	0	0	0	0	0	0	0	0	0	400	0	Positive	50	Male	Young	Dinka	Good	Thoony	Male	55	Owner	Over a year	S.ruminant	Frequent	Infrequent	Swamp	Stagnant	No	Yes	Infectious agent
15	15	BS 222	0	0	0	0	0	0	0	0	0	400	0	0	Positive	50	Male	Young	Lubgwara	Good	Thoony	Male	55	Owner	Over a year	S.ruminant	Frequent	Infrequent	Swamp	Stagnant	No	Yes	Infectious agent
15	15	BS 223	0	0	0	0	0	0	0	0	0	0	200	0	Positive	50	Female	Adult	Dinka	Poor	Thoony	Male	55	Owner	Over a year	S.ruminant	Frequent	Infrequent	Swamp	Stagnant	No	Yes	Infectious agent
15	15	BS 224	0	0	0	0	0	0	0	0	0	0	800	0	Positive	50	Female	Adult	Dinka	Good	Thoony	Male	55	Owner	Over a year	S.ruminant	Frequent	Infrequent	Swamp	Stagnant	No	Yes	Infectious agent
15	15	BS 225	0	0	0	0	0	0	0	0	0	0	0	0	Negative	50	Female	Adult	Nuer	Good	Thoony	Male	55	Owner	Over a year	S.ruminant	Frequent	Infrequent	Swamp	Stagnant	No	Yes	Infectious agent
15	15	BS 226	0	0	0	0	0	0	0	0	0	0	400	0	Positive	50	Female	Adult	Dinka	Good	Thoony	Male	55	Owner	Over a year	S.ruminant	Frequent	Infrequent	Swamp	Stagnant	No	Yes	Infectious agent
15	15	BS 227	0	0	0	0	0	0	0	0	0	0	0	0	Negative	50	Female	Adult	Dinka	Good	Thoony	Male	55	Owner	Over a year	S.ruminant	Frequent	Infrequent	Swamp	Stagnant	No	Yes	Infectious agent
15	15	BS 228	0	0	0	0	0	0	0	0	0	0	200	0	Positive	50	Female	Adult	Dinka	Poor	Thoony	Male	55	Owner	Over a year	S.ruminant	Frequent	Infrequent	Swamp	Stagnant	No	Yes	Infectious agent
15	15	BS 229	0	0	0	0	0	0	0	0	0	0	200	0	Positive	50	Female	Adult	Nuer	Poor	Thoony	Male	55	Owner	Over a year	S.ruminant	Frequent	Infrequent	Swamp	Stagnant	No	Yes	Infectious agent
15	15	BS 230	0	0	0	0	0	0	0	0	0	0	0	0	Negative	50	Male	Young	Lubgwara	Good	Thoony	Male	55	Owner	Over a year	S.ruminant	Frequent	Infrequent	Swamp	Stagnant	No	Yes	Infectious agent
15	15	BS 231	0	0	0	0	0	0	1600	0	0	0	0	0	Positive	50	Male	Young	Dinka	Good	Thoony	Male	55	Owner	Over a year	S.ruminant	Frequent	Infrequent	Swamp	Stagnant	No	Yes	Infectious agent
15	15	BS 232	0	0	0	0	0	0	0	0	0	400	0	0	Positive	50	Female	Adult	Dinka	Poor	Thoony	Male	55	Owner	Over a year	S.ruminant	Frequent	Infrequent	Swamp	Stagnant	No	Yes	Infectious agent
15	15	BS 233	0	0	0	0	0	0	0	0	0	0	200	0	Positive	50	Female	Adult	Dinka	Good	Thoony	Male	55	Owner	Over a year	S.ruminant	Frequent	Infrequent	Swamp	Stagnant	No	Yes	Infectious agent
16	16	BS 234	0	0	0	0	0	0	0	0	0	0	400	0	Positive	57	Male	Young	Dinka	Good	Thoony	Male	33	Herdsmen	Over a year	None	Frequent	Infrequent	Swamp	Stagnant	No	Yes	Infectious agent
16	16	BS 235	0	0	0	0	0	0	0	0	0	0	0	0	Negative	57	Male	Young	Dinka	Poor	Thoony	Male	33	Herdsmen	Over a year	None	Frequent	Infrequent	Swamp	Stagnant	No	Yes	Infectious agent
16	16	BS 236	0	0	0	0	0	0	0	0	0	0	400	0	Positive	57	Female	Young	Dinka	Good	Thoony	Male	33	Herdsmen	Over a year	None	Frequent	Infrequent	Swamp	Stagnant	No	Yes	Infectious agent
16	16	BS 237	0	0	0	0	0	0	0	0	0	0	200	0	Positive	57	Male	Young	Dinka	Good	Thoony	Male	33	Herdsmen	Over a year	None	Frequent	Infrequent	Swamp	Stagnant	No	Yes	Infectious agent
16	16	BS 238	0	0	0	0	0	0	0	0	0	0	400	0	Positive	57	Female	Young	Dinka	Good	Thoony	Male	33	Herdsmen	Over a year	None	Frequent	Infrequent	Swamp	Stagnant	No	Yes	Infectious agent
16	16	BS 239	0	0	0	0	0	0	0	0	0	0	400	0	Positive	57	Female	Young	Dinka	Good	Thoony	Male	33	Herdsmen	Over a year	None	Frequent	Infrequent	Swamp	Stagnant	No	Yes	Infectious agent
16	16	BS 240	0	0	0	0	0	0	0	0	0	0	800	0	Positive	57	Female	Adult	Murle	Good	Thoony	Male	33	Herdsmen	Over a year	None	Frequent	Infrequent	Swamp	Stagnant	No	Yes	Infectious agent
16	16	BS 241	0	0	0	0	0	0	400	0	0	0	1600	0	Positive	57	Female	Adult	Lubgwara	Good	Thoony	Male	33	Herdsmen	Over a year	None	Frequent	Infrequent	Swamp	Stagnant	No	Yes	Infectious agent
16	16	BS 242	0	0	0	0	0	0	0	0	0	0	100	0	Positive	57	Female	Young	Dinka	Poor	Thoony	Male	33	Herdsmen	Over a year	None	Frequent	Infrequent	Swamp	Stagnant	No	Yes	Infectious agent
16	16	BS 243	0	0	0	100	0	0	0	0	0	0	800	0	Positive	57	Female	Young	Dinka	Poor	Thoony	Male	33	Herdsmen	Over a year	None	Frequent	Infrequent	Swamp	Stagnant	No	Yes	Infectious agent
16	16	BS 244	0	0	0	0	0	0	0	0	0	0	0	0	Negative	57	Male	Young	Lubgwara	Good	Thoony	Male	33	Herdsmen	Over a year	None	Frequent	Infrequent	Swamp	Stagnant	No	Yes	Infectious agent
16	16	BS 245	0	0	0	0	0	0	0	0	0	0	800	0	Positive	57	Male	Young	Lubgwara	Poor	Thoony	Male	33	Herdsmen	Over a year	None	Frequent	Infrequent	Swamp	Stagnant	No	Yes	Infectious agent
16	16	BS 246	0	0	0	0	0	0	0	0	0	0	800	0	Positive	57	Female	Adult	Nuer	Poor	Thoony	Male	33	Herdsmen	Over a year	None	Frequent	Infrequent	Swamp	Stagnant	No	Yes	Infectious agent
16	16	BS 247	0	0	0	0	0	0	0	0	0	12800	100	0	Positive	57	Male	Young	Dinka	Good	Thoony	Male	33	Herdsmen	Over a year	None	Frequent	Infrequent	Swamp	Stagnant	No	Yes	Infectious agent
16	16	BS 248	0	0	0	0	0	0	0	0	0	0	0	0	Negative	57	Male	Adult	Dinka	Good	Thoony	Male	33	Herdsmen	Over a year	None	Frequent	Infrequent	Swamp	Stagnant	No	Yes	Infectious agent
16	16	BS 249	0	0	0	0	0	0	0	0	0	0	0	0	Negative	57	Female	Adult	Dinka	Good	Thoony	Male	33	Herdsmen	Over a year	None	Frequent	Infrequent	Swamp	Stagnant	No	Yes	Infectious agent
16	16	BS 250	0	0	0	0	0	0	0	0	0	0	100	0	Positive	57	Female	Adult	Dinka	Good	Thoony	Male	33	Herdsmen	Over a year	None	Frequent	Infrequent	Swamp	Stagnant	No	Yes	Infectious agent
16	16	BS 251	0	0	0	0	0	0	0	0	0	0	400	0	Positive	57	Female	Adult	Dinka	Poor	Thoony	Male	33	Herdsmen	Over a year	None	Frequent	Infrequent	Swamp	Stagnant	No	Yes	Infectious agent
16	16	BS 252	0	0	0	0	0	0	0	0	0	0	0	0	Negative	57	Female	Young	Lubgwara	Good	Thoony	Male	33	Herdsmen	Over a year	None	Frequent	Infrequent	Swamp	Stagnant	No	Yes	Infectious agent
16	16	BS 253	0	0	0	0	0	0	0	0	0	0	400	0	Positive	57	Female	Young	Dinka	Good	Thoony	Male	33	Herdsmen	Over a year	None	Frequent	Infrequent	Swamp	Stagnant	No	Yes	Infectious agent
17	17	BS 254	0	0	0	0	0	0	0	0	0	0	400	0	Positive	45	Male	Young	Dinka	Good	Thoony	Male	69	Owner	Over a year	None	Frequent	Infrequent	Swamp	Stagnant	No	Yes	Infectious agent
17	17	BS 255	0	0	0	0	0	0	0	0	0	0	100	0	Positive	45	Male	Adult	Dinka	Good	Thoony	Male	69	Owner	Over a year	None	Frequent	Infrequent	Swamp	Stagnant	No	Yes	Infectious agent
17	17	BS 256	0	0	0	0	0	0	0	0	0	0	0	0	Negative	45	Male	Young	Nuer	Poor	Thoony	Male	69	Owner	Over a year	None	Frequent	Infrequent	Swamp	Stagnant	No	Yes	Infectious agent
17	17	BS 257	0	0	0	0	0	0	0	0	0	0	800	0	Positive	45	Female	Adult	Lubgwara	V.good	Thoony	Male	69	Owner	Over a year	None	Frequent	Infrequent	Swamp	Stagnant	No	Yes	Infectious agent
17	17	BS 258	0	0	0	0	0	0	0	0	0	0	100	0	Positive	45	Female	Adult	Dinka	Good	Thoony	Male	69	Owner	Over a year	None	Frequent	Infrequent	Swamp	Stagnant	No	Yes	Infectious agent
17	17	BS 259	0	0	0	0	0	0	0	0	0	0	0	0	Negative	45	Female	Adult	Dinka	Good	Thoony	Male	69	Owner	Over a year	None	Frequent	Infrequent	Swamp	Stagnant	No	Yes	Infectious agent
17	17	BS 260	0	0	0	0	0	0	0	0	0	0	800	0	Positive	45	Female	Adult	Lubgwara	Poor	Thoony	Male	69	Owner	Over a year	None	Frequent	Infrequent	Swamp	Stagnant	No	Yes	Infectious agent
17	17	BS 261	0	0	0	0	0	0	0	0	0	0	400	0	Positive	45	Male	Young	Lubgwara	Good	Thoony	Male	69	Owner	Over a year	None	Frequent	Infrequent	Swamp	Stagnant	No	Yes	Infectious agent
17	17	BS 262	0	0	0	0	0	0	0	0	0	0	0	0	Negative	45	Female	Adult	Lubgwara	Good	Thoony	Male	69	Owner	Over a year	None	Frequent	Infrequent	Swamp	Stagnant	No	Yes	Infectious agent
17	17	BS 263	0	0	0	0	0	0	0	0	0	0	0	0	Negative	45	Male	Young	Dinka	Good	Thoony	Male	69	Owner	Over a year	None	Frequent	Infrequent	Swamp	Stagnant	No	Yes	Infectious agent
17	17	BS 264	0	0	0	0	0	0	0	0	0	0	200	0	Positive	45	Female	Young	Dinka	Good	Thoony	Male	69	Owner	Over a year	None	Frequent	Infrequent	Swamp	Stagnant	No	Yes	Infectious agent
17	17	BS 265	0	0	0	0	100	0	0	0	0	0	400	0	Positive	45	Female	Adult	Lubgwara	Poor	Thoony	Male	69	Owner	Over a year	None	Frequent	Infrequent	Swamp	Stagnant	No	Yes	Infectious agent
17	17	BS 266	0	0	0	0	0	0	0	0	0	0	200	0	Positive	45	Female	Adult	Dinka	Poor	Thoony	Male	69	Owner	Over a year	None	Frequent	Infrequent	Swamp	Stagnant	No	Yes	Infectious agent
17	17	BS 267	0	0	0	0	0	0	0	0	0	0	0	0	Negative	45	Female	Adult	Dinka	Good	Thoony	Male	69	Owner	Over a year	None	Frequent	Infrequent	Swamp	Stagnant	No	Yes	Infectious agent
17	17	BS 268	0	0	0	0	0	0	0	0	0	0	400	0	Positive	45	Female	Adult	Dinka	Good	Thoony	Male	69	Owner	Over a year	None	Frequent	Infrequent	Swamp	Stagnant	No	Yes	Infectious agent
17	17	BS 269	0	0	0	0	0	0	0	0	0	0	200	0	Positive	45	Female	Young	Dinka	Good	Thoony	Male	69	Owner	Over a year	None	Frequent	Infrequent	Swamp	Stagnant	No	Yes	Infectious agent
17	17	BS 270	0	0	0	0	0	0	0	0	0	0	0	0	Negative	45	Male	Adult	Dinka	Good	Thoony	Male	69	Owner	Over a year	None	Frequent	Infrequent	Swamp	Stagnant	No	Yes	Infectious agent
17	17	BS 271	0	0	0	0	0	0	0	0	0	0	400	0	Positive	45	Male	Young	Lubgwara	Good	Thoony	Male	69	Owner	Over a year	None	Frequent	Infrequent	Swamp	Stagnant	No	Yes	Infectious agent
17	17	BS 272	0	0	0	0	0	0	100	0	0	0	800	0	Positive	45	Female	Young	Dinka	Poor	Thoony	Male	69	Owner	Over a year	None	Frequent	Infrequent	Swamp	Stagnant	No	Yes	Infectious agent
17	17	BS 273	0	0	0	100	0	0	200	0	0	0	800	0	Positive	45	Male	Young	Nuer	Good	Thoony	Male	69	Owner	Over a year	None	Frequent	Infrequent	Swamp	Stagnant	No	Yes	Infectious agent
17	17	BS 274	0	0	0	0	0	0	0	0	0	0	0	0	Negative	45	Male	Adult	Dinka	Good	Thoony	Male	69	Owner	Over a year	None	Frequent	Infrequent	Swamp	Stagnant	No	Yes	Infectious agent
18	18	BS 275	0	0	0	0	0	0	0	0	0	0	400	0	Positive	47	Female	Adult	Dinka	Poor	Pabial	Male	60	Owner	Over a year	S.ruminant	Frequent	Frequent	Swamp	Stagnant	No	No	Infectious agent
18	18	BS 276	0	0	0	0	0	0	0	0	0	0	0	0	Negative	47	Female	Young	Dinka	Poor	Pabial	Male	60	Owner	Over a year	S.ruminant	Frequent	Frequent	Swamp	Stagnant	No	No	Infectious agent
18	18	BS 277	0	0	0	0	0	0	0	0	0	0	0	0	Negative	47	Female	Adult	Dinka	Good	Pabial	Male	60	Owner	Over a year	S.ruminant	Frequent	Frequent	Swamp	Stagnant	No	No	Infectious agent
18	18	BS 278	0	0	0	0	0	0	0	0	0	0	0	0	Negative	47	Male	Young	Dinka	Poor	Pabial	Male	60	Owner	Over a year	S.ruminant	Frequent	Frequent	Open grassland	Stagnant	No	No	Infectious agent
18	18	BS 279	0	0	0	0	0	0	0	0	0	0	0	0	Negative	47	Male	Young	Dinka	Good	Pabial	Male	60	Owner	Over a year	S.ruminant	Frequent	Frequent	Open grassland	Stagnant	No	No	Infectious agent
18	18	BS 280	0	0	0	0	0	0	0	0	0	0	0	0	Negative	47	Female	Young	Dinka	Good	Pabial	Male	60	Owner	Over a year	S.ruminant	Frequent	Frequent	Open grassland	Stagnant	No	No	Infectious agent
18	18	BS 281	0	0	0	0	0	0	0	0	0	0	0	0	Negative	47	Male	Young	Dinka	Good	Pabial	Male	60	Owner	Over a year	S.ruminant	Frequent	Frequent	Open grassland	Stagnant	No	No	Infectious agent
18	18	BS 282	0	0	0	0	0	0	0	0	0	0	0	0	Negative	47	Female	Adult	Nuer	Good	Pabial	Male	60	Owner	Over a year	S.ruminant	Frequent	Frequent	Open grassland	Stagnant	No	No	Infectious agent
18	18	BS 283	0	0	0	0	0	0	0	0	0	0	200	0	Positive	47	Female	Adult	Dinka	Good	Pabial	Male	60	Owner	Over a year	S.ruminant	Frequent	Frequent	Open grassland	Stagnant	No	No	Infectious agent
18	18	BS 284	0	0	0	0	0	0	0	0	0	0	800	0	Positive	47	Male	Adult	Dinka	Good	Pabial	Male	60	Owner	Over a year	S.ruminant	Frequent	Frequent	Open grassland	Stagnant	No	No	Infectious agent
19	19	BS 285	0	0	0	0	0	0	0	0	0	0	0	0	Negative	30	Female	Adult	Dinka	Good	Pabial	Male	70	Herdsmen	Over a year	None	Infrequent	Frequent	Open grassland	Stagnant	No	No	Non infectious agent
19	19	BS 286	0	0	0	0	0	400	0	0	0	0	0	0	Positive	30	Male	Adult	Dinka	Good	Pabial	Male	70	Herdsmen	Over a year	None	Infrequent	Frequent	Open grassland	Stagnant	No	No	Non infectious agent
19	19	BS 287	0	0	0	0	0	0	0	0	0	0	1600	0	Positive	30	Female	Adult	Nuer	Good	Pabial	Male	70	Herdsmen	Over a year	None	Infrequent	Frequent	Open grassland	Stagnant	No	No	Non infectious agent
19	19	BS 288	0	0	0	0	0	0	0	0	0	200	0	0	Positive	30	Female	Adult	Nuer	Good	Pabial	Male	70	Herdsmen	Over a year	None	Infrequent	Frequent	Open grassland	Stagnant	No	No	Non infectious agent
19	19	BS 289	0	0	0	0	0	0	0	0	0	0	800	0	Positive	30	Female	Adult	Lubgwara	Poor	Pabial	Male	70	Herdsmen	Over a year	None	Infrequent	Frequent	Open grassland	Stagnant	No	No	Non infectious agent
19	19	BS 290	0	0	0	0	0	0	0	0	0	0	1600	0	Positive	30	Female	Adult	Nuer	Good	Pabial	Male	70	Herdsmen	Over a year	None	Infrequent	Frequent	Open grassland	Stagnant	No	No	Non infectious agent
19	19	BS 291	0	0	0	0	0	0	0	0	0	0	3200	0	Positive	30	Female	Adult	Lubgwara	Good	Pabial	Male	70	Herdsmen	Over a year	None	Infrequent	Frequent	Open grassland	Stagnant	No	No	Non infectious agent
19	19	BS 292	0	0	0	0	0	0	0	0	0	0	0	0	Negative	30	Female	Young	Nuer	Poor	Pabial	Male	70	Herdsmen	Over a year	None	Infrequent	Frequent	Open grassland	Stagnant	No	No	Non infectious agent
19	19	BS 293	0	0	0	0	0	0	0	0	0	0	0	0	Negative	30	Female	Young	Nuer	Poor	Pabial	Male	70	Herdsmen	Over a year	None	Infrequent	Frequent	Open grassland	Stagnant	No	No	Non infectious agent
19	19	BS 294	0	0	0	0	0	0	0	0	0	0	0	0	Negative	30	Female	Young	Nuer	Poor	Pabial	Male	70	Herdsmen	Over a year	None	Infrequent	Frequent	Open grassland	Stagnant	No	No	Non infectious agent
20	20	BS 295	0	0	0	0	0	0	0	0	0	0	200	0	Positive	46	Female	Adult	Lubgwara	Good	Pabial	Male	42	Owner	Over a year	None	Frequent	Frequent	Forest	Stagnant	No	Yes	Infectious agent
20	20	BS 296	0	0	0	0	0	0	0	0	0	0	1600	0	Positive	46	Female	Adult	Dinka	Good	Pabial	Male	42	Owner	Over a year	None	Frequent	Frequent	Forest	Stagnant	No	Yes	Infectious agent
20	20	BS 297	0	0	0	0	0	0	0	0	0	0	0	0	Negative	46	Female	Adult	Nuer	Poor	Pabial	Male	42	Owner	Over a year	None	Frequent	Frequent	Forest	Stagnant	No	Yes	Infectious agent
20	20	BS 298	0	0	0	0	0	0	0	0	0	0	800	0	Positive	46	Female	Adult	Lubgwara	Good	Pabial	Male	42	Owner	Over a year	None	Frequent	Frequent	Forest	Stagnant	No	Yes	Infectious agent
20	20	BS 299	0	0	0	0	0	0	0	0	0	0	800	0	Positive	46	Female	Young	Murle	Poor	Pabial	Male	42	Owner	Over a year	None	Frequent	Frequent	Forest	Stagnant	No	Yes	Infectious agent
20	20	BS 300	0	0	400	0	800	0	0	0	0	0	0	0	Positive	46	Female	Young	Nuer	Good	Pabial	Male	42	Owner	Over a year	None	Frequent	Frequent	Forest	Stagnant	No	Yes	Infectious agent
20	20	BS 301	0	0	0	0	0	0	0	0	0	200	400	0	Positive	46	Female	Adult	Dinka	Good	Pabial	Male	42	Owner	Over a year	None	Frequent	Frequent	Forest	Stagnant	No	Yes	Infectious agent
20	20	BS 302	0	0	0	0	0	0	0	0	0	0	0	0	Negative	46	Female	Adult	Nuer	Good	Pabial	Male	42	Owner	Over a year	None	Frequent	Frequent	Forest	Stagnant	No	Yes	Infectious agent
20	20	BS 303	0	0	0	0	0	0	0	0	0	100	0	0	Positive	46	Female	Young	Lubgwara	Good	Pabial	Male	42	Owner	Over a year	None	Frequent	Frequent	Forest	Stagnant	No	Yes	Infectious agent
20	20	BS 304	0	0	0	0	0	0	0	0	0	1600	0	0	Positive	46	Female	Adult	Nuer	Good	Pabial	Male	42	Owner	Over a year	None	Frequent	Frequent	Forest	Stagnant	No	Yes	Infectious agent
20	20	BS 305	0	0	0	0	0	0	0	0	0	0	0	0	Negative	46	Male	Adult	Dinka	V.good	Pabial	Male	42	Owner	Over a year	None	Frequent	Frequent	Forest	Stagnant	No	Yes	Infectious agent
20	20	BS 306	0	0	0	0	0	0	0	0	0	0	200	0	Positive	46	Female	Adult	Dinka	Good	Pabial	Male	42	Owner	Over a year	None	Frequent	Frequent	Forest	Stagnant	No	Yes	Infectious agent
20	20	BS 307	0	0	0	0	0	0	0	0	0	0	0	0	Negative	46	Female	Adult	Nuer	Poor	Pabial	Male	42	Owner	Over a year	None	Frequent	Frequent	Forest	Stagnant	No	Yes	Infectious agent
20	20	BS 308	0	0	0	0	0	0	0	0	0	0	0	0	Negative	46	Female	Adult	Nuer	Good	Pabial	Male	42	Owner	Over a year	None	Frequent	Frequent	Forest	Stagnant	No	Yes	Infectious agent
20	20	BS 309	0	0	0	0	0	0	0	0	0	0	400	0	Positive	46	Female	Adult	Dinka	Good	Pabial	Male	42	Owner	Over a year	None	Frequent	Frequent	Forest	Stagnant	No	Yes	Infectious agent
20	20	BS 310	0	0	0	0	0	100	0	0	0	400	200	0	Positive	46	Male	Young	Lubgwara	Good	Pabial	Male	42	Owner	Over a year	None	Frequent	Frequent	Forest	Stagnant	No	Yes	Infectious agent
21	21	BS 311	0	0	0	0	0	0	0	0	0	0	0	0	Negative	56	Male	Young	Dinka	Poor	Pabial	Male	44	Owner	Over a year	S.ruminant	Frequent	Frequent	Swamp	Stagnant	No	Yes	Non infectious agent
21	21	BS 312	0	0	0	0	0	0	200	0	0	0	0	0	Positive	56	Female	Young	Dinka	Poor	Pabial	Male	44	Owner	Over a year	S.ruminant	Frequent	Frequent	Swamp	Stagnant	No	Yes	Non infectious agent
21	21	BS 313	0	0	0	0	0	0	0	0	0	0	100	0	Positive	56	Female	Adult	Dinka	Good	Pabial	Male	44	Owner	Over a year	S.ruminant	Frequent	Frequent	Swamp	Stagnant	No	Yes	Non infectious agent
21	21	BS 314	0	0	0	0	0	0	0	0	0	0	400	0	Positive	56	Female	Adult	Nuer	Poor	Pabial	Male	44	Owner	Over a year	S.ruminant	Frequent	Frequent	Swamp	Stagnant	No	Yes	Non infectious agent
21	21	BS 315	0	0	0	0	0	0	0	0	0	0	400	0	Positive	56	Female	Adult	Dinka	Good	Pabial	Male	44	Owner	Over a year	S.ruminant	Frequent	Frequent	Swamp	Stagnant	No	Yes	Non infectious agent
21	21	BS 316	0	0	0	0	0	0	0	0	0	0	0	0	Negative	56	Female	Adult	Dinka	Good	Pabial	Male	44	Owner	Over a year	S.ruminant	Frequent	Frequent	Swamp	Stagnant	No	Yes	Non infectious agent
21	21	BS 317	0	0	0	0	0	0	0	0	0	0	0	0	Negative	56	Female	Adult	Nuer	Good	Pabial	Male	44	Owner	Over a year	S.ruminant	Frequent	Frequent	Swamp	Stagnant	No	Yes	Non infectious agent
21	21	BS 318	200	0	0	0	0	100	0	0	0	0	200	0	Positive	56	Male	Young	Dinka	Good	Pabial	Male	44	Owner	Over a year	S.ruminant	Frequent	Frequent	Swamp	Stagnant	No	Yes	Non infectious agent
21	21	BS 319	0	0	0	0	0	0	100	0	0	0	0	0	Positive	56	Male	Young	Dinka	Poor	Pabial	Male	44	Owner	Over a year	S.ruminant	Frequent	Frequent	Swamp	Stagnant	No	Yes	Non infectious agent
21	21	BS 320	0	0	0	0	0	0	0	0	0	0	0	0	Negative	56	Male	Young	Dinka	Good	Pabial	Male	44	Owner	Over a year	S.ruminant	Frequent	Frequent	Swamp	Stagnant	No	Yes	Non infectious agent
21	21	BS 321	0	0	0	0	0	0	100	0	0	0	200	0	Positive	56	Male	Young	Dinka	Good	Pabial	Male	44	Owner	Over a year	S.ruminant	Frequent	Frequent	Swamp	Stagnant	No	Yes	Non infectious agent
21	21	BS 322	100	0	0	0	0	100	200	0	0	0	100	0	Positive	56	Female	Young	Lubgwara	Good	Pabial	Male	44	Owner	Over a year	S.ruminant	Frequent	Frequent	Swamp	Stagnant	No	Yes	Non infectious agent
21	21	BS 323	100	0	0	0	0	0	0	0	0	0	200	0	Positive	56	Male	Young	Lubgwara	Good	Pabial	Male	44	Owner	Over a year	S.ruminant	Frequent	Frequent	Swamp	Stagnant	No	Yes	Non infectious agent
21	21	BS 324	0	0	0	0	0	0	100	0	0	0	200	0	Positive	56	Female	Young	Dinka	Poor	Pabial	Male	44	Owner	Over a year	S.ruminant	Frequent	Frequent	Swamp	Stagnant	No	Yes	Non infectious agent
21	21	BS 325	0	0	0	0	0	0	0	0	0	0	0	0	Negative	56	Female	Young	Nuer	Poor	Pabial	Male	44	Owner	Over a year	S.ruminant	Frequent	Frequent	Swamp	Stagnant	No	Yes	Non infectious agent
21	21	BS 326	0	0	0	0	0	0	0	0	0	0	400	0	Positive	56	Male	Adult	Nuer	Good	Pabial	Male	44	Owner	Over a year	S.ruminant	Frequent	Frequent	Swamp	Stagnant	No	Yes	Non infectious agent
21	21	BS 327	0	0	0	0	0	0	0	0	0	0	0	0	Negative	56	Female	Adult	Nuer	Good	Pabial	Male	44	Owner	Over a year	S.ruminant	Frequent	Frequent	Swamp	Stagnant	No	Yes	Non infectious agent
21	21	BS 328	0	0	0	0	0	0	0	0	0	3200	0	0	Positive	56	Female	Young	Dinka	Good	Pabial	Male	44	Owner	Over a year	S.ruminant	Frequent	Frequent	Swamp	Stagnant	No	Yes	Non infectious agent
21	21	BS 329	0	0	0	0	0	0	0	0	0	400	200	0	Positive	56	Male	Young	Dinka	Good	Pabial	Male	44	Owner	Over a year	S.ruminant	Frequent	Frequent	Swamp	Stagnant	No	Yes	Non infectious agent
21	21	BS 330	100	0	0	0	0	0	0	0	0	0	100	0	Positive	56	Female	Adult	Nuer	Poor	Pabial	Male	44	Owner	Over a year	S.ruminant	Frequent	Frequent	Swamp	Stagnant	No	Yes	Non infectious agent
21	21	BS 331	0	0	0	0	0	0	0	0	0	0	100	0	Positive	56	Female	Adult	Dinka	Good	Pabial	Male	44	Owner	Over a year	S.ruminant	Frequent	Frequent	Swamp	Stagnant	No	Yes	Non infectious agent
21	21	BS 332	0	0	0	0	0	0	0	0	0	0	200	0	Positive	56	Female	Adult	Nuer	Good	Pabial	Male	44	Owner	Over a year	S.ruminant	Frequent	Frequent	Swamp	Stagnant	No	Yes	Non infectious agent
21	21	BS 333	0	0	0	0	0	0	0	0	0	0	0	0	Negative	56	Male	Adult	Dinka	Good	Pabial	Male	44	Owner	Over a year	S.ruminant	Frequent	Frequent	Swamp	Stagnant	No	Yes	Non infectious agent
21	21	BS 334	0	0	0	0	0	0	0	0	0	0	0	0	Negative	56	Female	Adult	Nuer	Good	Pabial	Male	44	Owner	Over a year	S.ruminant	Frequent	Frequent	Swamp	Stagnant	No	Yes	Non infectious agent
21	21	BS 335	0	0	0	0	0	0	0	0	0	0	0	0	Negative	56	Female	Adult	Nuer	Good	Pabial	Male	44	Owner	Over a year	S.ruminant	Frequent	Frequent	Swamp	Stagnant	No	Yes	Non infectious agent
21	21	BS 336	0	0	0	0	100	0	0	0	0	400	100	0	Positive	56	Female	Adult	Dinka	Good	Pabial	Male	44	Owner	Over a year	S.ruminant	Frequent	Frequent	Swamp	Stagnant	No	Yes	Non infectious agent
21	21	BS 337	0	0	0	0	0	0	0	0	0	0	100	0	Positive	56	Female	Adult	Dinka	Good	Pabial	Male	44	Owner	Over a year	S.ruminant	Frequent	Frequent	Swamp	Stagnant	No	Yes	Non infectious agent
22	22	BS 338	0	0	0	0	0	0	0	0	0	0	0	0	Negative	20	Female	Young	Nuer	Poor	Pabial	Male	30	Owner	Over a year	None	Infrequent	Frequent	Forest	Stagnant	No	Yes	Non infectious agent
22	22	BS 339	100	0	0	0	0	0	0	0	0	0	100	0	Positive	20	Female	Adult	Nuer	Good	Pabial	Male	30	Owner	Over a year	None	Infrequent	Frequent	Forest	Stagnant	No	Yes	Non infectious agent
22	22	BS 340	0	0	0	100	0	0	0	0	0	0	0	0	Positive	20	Female	Adult	Nuer	Good	Pabial	Male	30	Owner	Over a year	None	Infrequent	Frequent	Forest	Stagnant	No	Yes	Non infectious agent
22	22	BS 341	0	0	0	0	0	0	0	0	0	0	200	0	Positive	20	Female	Adult	Nuer	Good	Pabial	Male	30	Owner	Over a year	None	Infrequent	Frequent	Forest	Stagnant	No	Yes	Non infectious agent
22	22	BS 342	0	0	0	0	0	100	0	0	0	0	200	0	Positive	20	Female	Adult	Nuer	Good	Pabial	Male	30	Owner	Over a year	None	Infrequent	Frequent	Forest	Stagnant	No	Yes	Non infectious agent
22	22	BS 343	0	0	0	0	0	0	100	0	0	0	400	0	Positive	20	Female	Adult	Nuer	Good	Pabial	Male	30	Owner	Over a year	None	Infrequent	Frequent	Forest	Stagnant	No	Yes	Non infectious agent
22	22	BS 344	100	0	0	0	0	0	0	0	0	0	800	0	Positive	20	Female	Adult	Nuer	Good	Pabial	Male	30	Owner	Over a year	None	Infrequent	Frequent	Forest	Stagnant	No	Yes	Non infectious agent
22	22	BS 345	0	0	0	100	0	0	0	0	0	0	200	0	Positive	20	Female	Adult	Nuer	Good	Pabial	Male	30	Owner	Over a year	None	Infrequent	Frequent	Forest	Stagnant	No	Yes	Non infectious agent
23	23	BS 346	0	0	0	100	0	0	0	0	0	0	100	0	Positive	35	Female	Adult	Nuer	Good	Pabial	Male	35	Herdsmen	Over a year	None	Frequent	Frequent	Forest	Stagnant	No	Yes	Infectious agent
23	23	BS 347	0	0	0	0	0	0	0	0	0	0	200	0	Positive	35	Female	Adult	Nuer	V.good	Pabial	Male	35	Herdsmen	Over a year	None	Frequent	Frequent	Forest	Stagnant	No	Yes	Infectious agent
23	23	BS 348	0	0	0	0	0	0	0	0	0	100	0	0	Positive	35	Female	Adult	Dinka	Good	Pabial	Male	35	Herdsmen	Over a year	None	Frequent	Frequent	Forest	Stagnant	No	Yes	Infectious agent
23	23	BS 349	0	0	0	0	0	0	100	0	0	0	400	0	Positive	35	Female	Adult	Nuer	Poor	Pabial	Male	35	Herdsmen	Over a year	None	Frequent	Frequent	Forest	Stagnant	No	Yes	Infectious agent
23	23	BS 350	0	0	0	0	0	0	200	0	0	0	12800	0	Positive	35	Female	Adult	Lubgwara	Good	Pabial	Male	35	Herdsmen	Over a year	None	Frequent	Frequent	Forest	Stagnant	No	Yes	Infectious agent
23	23	BS 351	0	0	0	0	0	0	100	0	0	0	400	0	Positive	35	Female	Adult	Dinka	Good	Pabial	Male	35	Herdsmen	Over a year	None	Frequent	Frequent	Forest	Stagnant	No	Yes	Infectious agent
23	23	BS 352	0	0	0	0	0	0	0	0	0	0	100	0	Positive	35	Female	Adult	Dinka	Good	Pabial	Male	35	Herdsmen	Over a year	None	Frequent	Frequent	Forest	Stagnant	No	Yes	Infectious agent
23	23	BS 353	0	0	0	0	0	0	0	0	0	0	200	0	Positive	35	Female	Adult	Dinka	Poor	Pabial	Male	35	Herdsmen	Over a year	None	Frequent	Frequent	Forest	Stagnant	No	Yes	Infectious agent
23	23	BS 354	0	0	0	0	0	0	0	0	0	200	0	0	Positive	35	Female	Adult	Dinka	Good	Pabial	Male	35	Herdsmen	Over a year	None	Frequent	Frequent	Forest	Stagnant	No	Yes	Infectious agent
23	23	BS 355	0	0	0	0	0	0	0	0	0	0	400	0	Positive	35	Female	Adult	Lubgwara	Poor	Pabial	Male	35	Herdsmen	Over a year	None	Frequent	Frequent	Forest	Stagnant	No	Yes	Infectious agent
23	23	BS 356	0	0	0	100	0	0	0	0	0	0	0	0	Positive	35	Male	Adult	Lubgwara	Good	Pabial	Male	35	Herdsmen	Over a year	None	Frequent	Frequent	Forest	Stagnant	No	Yes	Infectious agent
23	23	BS 357	0	0	0	100	0	0	0	0	0	0	0	0	Positive	35	Male	Young	Dinka	Good	Pabial	Male	35	Herdsmen	Over a year	None	Frequent	Frequent	Forest	Stagnant	No	Yes	Infectious agent
